# Supplementary material for: A three protein signature fails to externally validate as a biomarker to predict surgical outcome in high-grade epithelial ovarian cancer
Source: PLoS One. 2023 Mar 23;18(3):e0281798. doi: 10.1371/journal.pone.0281798 (PMC10035831; doi:10.1371/journal.pone.0281798)
Supplement: S1 Dataset — (XLSX) [file pone.0281798.s001.xlsx]

## Sheet: Sheet1
Final PSOTN	Final pSMAD	Final CXCL14	Final Combined	surgical outcome
2	0	4	6	suboptimal
1.33333	0	10.6667	12	optimal
0.333333	0	4	4.33333	suboptimal
0.666667	0	10	10.6667	optimal
0	0	4	4	optimal
3	1.33333	3.33333	7.66667	optimal
0	3	10.6667	13.6667	optimal
0.666667	2	5.33333	8	suboptimal
5	2	1.33333	8.33333	optimal
12	7.33333	0.666667	20	suboptimal
2	0	0.666667	2.66667	suboptimal
2	2	0.333333	4.33333	suboptimal
1	0	3	4	suboptimal
1.33333	1.33333	0	2.66667	suboptimal
1.33333	0.333333	4.33333	6	optimal
1	1.33333	4	6.33333	optimal
3.33333	0	2.33333	5.66667	optimal
2.66667	0	7	9.66667	optimal
0	0	11	11	optimal
0	4	5	9	suboptimal
2.66667	0	4.33333	7	suboptimal
7.33333	0	5.66667	13	suboptimal
3.33333	0.666667	4	8	suboptimal
4	0	3.33333	7.33333	suboptimal
1	0	5.66667	6.66667	optimal
3.33333	0	4.66667	8	suboptimal
0	0	0.666667	0.666667	suboptimal
0	0	2.66667	2.66667	optimal
1.33333	0	4.33333	5.66667	suboptimal
0	9	5.33333	14.3333	suboptimal
1.33333	2.33333	4	7.66667	suboptimal
4.66667	0.333333	7.33333	12.3333	optimal
0	0	11	11	optimal
3	2	9	14	suboptimal
2.66667	2.66667	6.66667	12	optimal
5	1.66667	4	10.6667	suboptimal
0	1	3	4	optimal
2	1	5	8	suboptimal
8	0.333333	9	17.3333	suboptimal
6.66667	0	9	15.6667	suboptimal
1	0.666667	1.33333	3	optimal
1.66667	0	9	10.6667	suboptimal
0	0.666667	4	4.66667	suboptimal
2.66667	0	4	6.66667	optimal
0	0	6.66667	6.66667	suboptimal
0	0	6.33333	6.33333	suboptimal
7.66667	0	4.33333	12	suboptimal
0	0	7	7	optimal
5.33333	2	4.66667	12	suboptimal
2.66667	2.66667	6.66667	12	suboptimal
0.333333	4	9	13.3333	optimal
2.33333	5.66667	8.66667	16.6667	suboptimal
8.66667	0	12	20.6667	suboptimal
7.33333	1	9	17.3333	optimal
0	0.666667	9.66667	10.3333	suboptimal
0	0	5	5	suboptimal
0	0	5.33333	5.33333	suboptimal
1.33333	2	10	13.3333	suboptimal
0	1	5.33333	6.33333	suboptimal
0.666667	3.33333	4	8	suboptimal
0	0	8	8	optimal
0.333333	2.66667	6.33333	9.33333	suboptimal
10.6667	1.33333	7	19	optimal
0	4	8	12	optimal
0	2	8.33333	10.3333	optimal
1.33333	0	10	11.3333	suboptimal
0.666667	0	9.33333	10	suboptimal
5.33333	0	5.33333	10.6667	optimal
0	0	4.33333	4.33333	optimal
0	0	4.66667	4.66667	optimal
2	0	4	6	suboptimal
0	0	5.33333	5.33333	suboptimal
0	0	2.33333	2.33333	optimal
0	0.666667	11	11.6667	suboptimal
0.666667	0	6.66667	7.33333	suboptimal
8	0.333333	8	16.3333	optimal
2.33333	0	5	7.33333	suboptimal
6.66667	0	12	18.6667	optimal
2	0	9.66667	11.6667	optimal
0	0	9	9	suboptimal
7	0	12	19	suboptimal
3.33333	11	12	26.3333	optimal
2.66667	1.33333	3.33333	7.33333	suboptimal
4	0.333333	8	12.3333	suboptimal
4.66667	0	8	12.6667	optimal
4	0	12	16	suboptimal
0	3.33333	8	11.3333	optimal
0.666667	4	9	13.6667	suboptimal
3	0	12	15	optimal
1.33333	2.66667	12	16	suboptimal
2.66667	0	12	14.6667	suboptimal
2.66667	5	7.33333	15	suboptimal
1.33333	4	6	11.3333	suboptimal
0.333333	0	6	6.33333	optimal
8.66667	0	12	20.6667	optimal
0	0	7.66667	7.66667	optimal
0	0	11	11	suboptimal
6.33333	0	7	13.3333	optimal
8.66667	1.33333	8.66667	18.6667	optimal
0	0	11	11	optimal
4.66667	0	12	16.6667	suboptimal
0	0.333333	5.33333	5.66667	suboptimal
0	0	8	8	optimal
2	0	8.66667	10.6667	suboptimal
3.33333	0	11	14.3333	optimal
0	0	6	6	optimal
0	10	9.66667	19.6667	optimal
0	10	7	17	optimal
0	0.666667	9	9.66667	suboptimal
4	0.666667	12	16.6667	optimal
0	1	12	13	optimal
1.33333	0.333333	11	12.6667	suboptimal
0.666667	1.33333	4.66667	6.66667	suboptimal
5	1.33333	4.66667	11	suboptimal
8	0	5	13	suboptimal
0	0	4	4	optimal
4	0	4	8	suboptimal
0.333333	0.666667	8	9	suboptimal
3.33333	0.333333	4	7.66667	optimal
3	1.66667	12	16.6667	optimal
0.333333	0	12	12.3333	suboptimal
0.666667	0	5.33333	6	suboptimal
4	0	6.66667	10.6667	suboptimal
0	0	4	4	optimal
0	0.333333	6.66667	7	optimal
0	0	4	4	suboptimal
6.33333	0	7	13.3333	optimal
4.66667	0.333333	6.66667	11.6667	optimal
2.33333	0	8	10.3333	optimal
2.33333	0.333333	6.66667	9.33333	suboptimal
0.666667	0	6.66667	7.33333	suboptimal
3.66667	2.33333	12	18	optimal
8.66667	6.66667	9	24.3333	optimal
0	0	8	8	suboptimal
0	4	12	16	optimal
1	5.66667	12	18.6667	optimal
5.33333	3	9.33333	17.6667	suboptimal
0.333333	10	12	22.3333	optimal
1	0.666667	10	11.6667	optimal
0	0.666667	7	7.66667	optimal
3.66667	1	12	16.6667	suboptimal
0.666667	0	12	12.6667	optimal
0	2.66667	4.33333	7	optimal
0	0	12	12	suboptimal
3.33333	0	8	11.3333	optimal
0.666667	0.666667	8	9.33333	optimal
0	2	12	14	optimal
1	0	10.6667	11.6667	suboptimal
3.33333	0	12	15.3333	optimal
5	0.666667	6.66667	12.3333	suboptimal
1	2	10.6667	13.6667	suboptimal
4.66667	4	8	16.6667	suboptimal
2.33333	2	12	16.3333	optimal
0	0	8.66667	8.66667	optimal
0	0	12	12	optimal
0	1.33333	8	9.33333	suboptimal
0	0.333333	8	8.33333	optimal
1.33333	4	8	13.3333	optimal
0	0.333333	9.33333	9.66667	suboptimal
0	3	7	10	optimal
0.333333	2.33333	7.33333	10	suboptimal
1.66667	0.666667	12	14.3333	optimal
1.33333	1	12	14.3333	optimal
0.333333	7.33333	11	18.6667	optimal
2.66667	0.666667	12	15.3333	optimal
0	2.66667	6.66667	9.33333	suboptimal
0	0.666667	2.66667	3.33333	optimal
0	8	1	9	suboptimal
0	8	0.666667	8.66667	optimal
0	0.666667	12	12.6667	optimal
0	0	0.333333	0.333333	optimal
6	1.33333	0	7.33333	optimal
4	2	1	7	suboptimal
2.66667	2.66667	0	5.33333	optimal
9.33333	3.33333	12	24.6667	optimal
4.33333	0.666667	12	17	suboptimal
0.666667	4	12	16.6667	optimal
5.33333	1.33333	4	10.6667	suboptimal
0	0	12	12	suboptimal
4.66667	0	12	16.6667	optimal
0	0	4	4	suboptimal
0	0	0	0	optimal
0	0.333333	3.66667	4	suboptimal
2.66667	0	12	14.6667	suboptimal
8	0	5.33333	13.3333	optimal
6.33333	0	0	6.33333	suboptimal
0.333333	0	0	0.333333	suboptimal
0.666667	0	4	4.66667	suboptimal
0.333333	1.33333	10.6667	12.3333	optimal
1	0.333333	8	9.33333	optimal
11	0	4.33333	15.3333	suboptimal
0.666667	0	0	0.666667	suboptimal
1.33333	0	0.333333	1.66667	suboptimal
0.333333	0.666667	12	13	suboptimal
0	0.333333	12	12.3333	optimal
1.66667	4.66667	11	17.3333	optimal
3	0	10.6667	13.6667	optimal
1	0.333333	5.33333	6.66667	optimal
1.33333	0	12	13.3333	suboptimal
1.33333	0.666667	7.33333	9.33333	optimal
0	0	12	12	optimal
0	0	12	12	optimal
3.33333	3.33333	11	17.6667	suboptimal
0	12	8	20	suboptimal
0	1.66667	9.33333	11	optimal
10.6667	1.66667	12	24.3333	optimal
4.66667	0.666667	12	17.3333	suboptimal
0	3	12	15	suboptimal
3.66667	8	12	23.6667	optimal
0.666667	0.666667	8	9.33333	optimal
1.33333	0	12	13.3333	optimal
0	0	12	12	optimal
6	0	10	16	optimal
0.666667	0.333333	9.66667	10.6667	optimal
0	0	12	12	optimal
0	0	12	12	optimal
1.33333	0	12	13.3333	suboptimal
5.33333	0	12	17.3333	optimal
0	12	12	24	optimal
5.33333	9.66667	12	27	optimal
8.66667	1	12	21.6667	suboptimal
0.666667	0	12	12.6667	suboptimal
2	0	12	14	suboptimal
10	4	12	26	suboptimal
0	4	12	16	optimal
12	4	12	28	optimal
2	3.33333	8	13.3333	optimal
0.333333	0	11	11.3333	optimal
1	0	10	11	suboptimal
1	0	8	9	optimal
1	0	12	13	optimal
1.33333	0	11	12.3333	optimal
0	0	11	11	suboptimal
0	0	5.33333	5.33333	optimal
7	0	11	18	optimal
0	0	12	12	optimal
1.33333	3.66667	12	17	optimal
0	1	10.6667	11.6667	optimal
